# Supplementary material for: ChatGPT Performance Deteriorated in Patients with Comorbidities When Providing Cardiological Therapeutic Consultations
Source: Healthcare (Basel). 2025 Jul 3;13(13):1598. doi: 10.3390/healthcare13131598 (PMC12249446; doi:10.3390/healthcare13131598)
Supplement: Supplementary file 1 [file healthcare-13-01598-s001.zip]

Archive with 1 entries (1 files):
- healthcare-3616087-supplementary.pdf
